# Supplementary material for: Genomic Analysis of Terpene Synthase Family and Functional Characterization of Seven Sesquiterpene Synthases from Citrus sinensis
Source: Front Plant Sci. 2017 Aug 24;8:1481. doi: 10.3389/fpls.2017.01481 (PMC5573811; doi:10.3389/fpls.2017.01481)
Supplement: Supplementary Table 3 — Tabulated information of the 95 putative TPS gene models identified in the sweet orange genome. The content of each column is as follows: Name: CAP-database nomenclature for the 95 putative terpene synthase (TPS) gene models. Genes Cs5g23510, Cs4g12120, orange1.1t03302, Cs4g12350, Cs4g12400, orange1.1t04360, and Cs4g11980, corresponding respectively to CsSesquiTPS 1–7 cloned in this work, are underlined. Length: Predicted nucleotide number of the gene. Start: First position of the TPS coding sequence in the chromosome. Stop: Last position of the TPS coding sequence in the chromosome. Strand: (+) forward strand and (−) reverse strand relative to the chromosome. Chrom: Predicted chromosome in which the TPS gene model is located. Intron: number of annotated intron for TPS gene model. Exons: number of annotated exons for TPS gene model. Alternative transcripts: Number of predicted alternative transcripts for TPS gene model. CDS length: Predicted nucleotide number of coding sequence. Prot length: Predicted amino acid number of the TPS open reading frame. Homology analysis: Comparison, by using BLASTp algorithm, of predicted TPS protein with all the protein sequences in non-redundant protein sequences database (nr) from NCBI. Best hit: Accession number of the best matched database sequence. Best non-Citrus related match was selected. Max score: the highest alignment score from that database sequence. Total score: the total alignment scores from all alignment segments. Query coverage: the percentage of query covered by alignment to that database sequence. E-value: the best Expect value of all alignments from that database sequence. Ident: the highest percent identity of all query-subject alignments. Description: the description/title of matched database sequence. Identified motifs: predicted domains detected in pFAM5 and CCD11 resources. [file Table3.XLSX]

## Sheet: Suppl Table 3
Name	Length	Start	Stop	Strand	Chrom	Intron	Exon	Alternative transcipts	CDS length	Prot lenght	Homology analysys
											Best Hit	Max Score	Total score	Query coverage (%)	E value	Ident (%)	Description	identified motifs
Cs2g03570	3208	1653426	1656633	+	2	6	7	1	2481	616	Q93X23	714	1428	99	0	58	Myrcene synthase, chloroplastic (Quercux ilex)	pFAM03936/PLN02279
Cs2g06470	4682	3694442	3699123	+	2	11	12	1	2586	851	XP_011027906	1055	1055	99	0	61	(E,E)-geranylllinalool synthase (Populus euphratica)	pFAM03936/PLN02279/pFAM13249
Cs2g07230	926	4303167	4304092	+	2	2	3	1	651	216	CBI40170.3	148	148	54	3e-40	63	unnamed protein product (Vitis vinifera)	pFAM03936/PLN02150
Cs2g07240	4531	4303446	4307976	-	2	6	7	1	2886	586	AEI52903	697	697	98	0	61	terpene synthase 3 (Populus trichocarpa)	pFAM03936/PLN02279
Cs2g07250	2981	4317682	4320662	+	2	6	7	1	1961	590	AEY82696	731	731	95	0.0	63	(3S)-linalool/€-nerolidol synthase 1-like (Vitis vinifera)	pFAM03936/PLN02279
Cs2g07280	2561	4336797	4339357	-	2	6	7	1	1722	573	XP_010999554	958	958	93	0	64	alpha-farnesene synthase-like isoform X2 (Populus euphratica)	pFAM03936/PLN02279/PLN02150
Cs2g22090	3030	19381565	19384594	+	2	5	6	1	1740	579	XP_002309850	879	879	97	0	59	hypothetical protein POPTR_0007s02810g (Populus trichocarpa)	pFAM03936/PLN02279/PLN02150
Cs2g22100	2889	19400027	19402915	+	2			2
						6	7	Cs2g22100.1	2039	598	AEI52904	684	684	90	0	61	terpene synthase 4 (Populus trichocarpa)	pFAM03936/PLN02279/PLN02150
						5	6	Cs2g22100.2	2207	437	XP_002275273	466	466	90	2e-155	58	probable terpene synthase 9 (Vitis vinifera)	pFAM03936/PLN02592
Cs2g22150	2966	19532682	19535647	-	2	5	6	1	1482	493	NP_001268188	511	511	99	3e-172	51	uncharacterized protein LOC100243167 (Vitis vinifera)	pFAM03936/PLN02279
Cs2g22180	2690	19588969	19591658	+	2	6	7	1	2029	609	NP_001268188	511	511	99	3e-172	51	uncharacterized protein LOC100243167 (Vitis vinifera)	pFAM03936/PLN02279
Cs2g23470	3314	21999178	22002491	+	2	6	7	1	1852	562	XP_007021115	725	725	99	0	63	Delta-cadinene synthase isozyme A, putative [Theobroma cacao]	pFAM03936/PLN02279/PLN02150
Cs2g24110	2662	22912906	22915567	-	2			2
						5	6	Cs2g24110.1	1648	463	XP_007021115	638	638	99	0	65	Delta-cadinene synthase isozyme A, putative (Theobroma cacao)	pFAM03936
						4	6	Cs2g24110.2	1744	368	NP_001268213	499	499	97	3e-170	66	(-)-germacrene D- synthase (vitis vinifera)	pFAM03936
Cs2g24130	2218	22926780	22928997	-	2	4	5	1	645	214	AGV28055	127	127	62	1e-30	51	sesquiterpene synthase (Azadirachta indica var indica)	pFAM01397/PLN02592
Cs2g24530	3639	23597799	23601437	+	2			2
						6	7	Cs2g24530.1	1857	495	XP_010999554	728	728	95	0	63	alpha-farnesene synthase-like isoform X2 (Populus euphratica)	pFAM03936/PLN02279/PLN02150
						6	7	Cs2g24530.2	1802	555	XP_010999554	722	722	98	0	63	alpha-farnesene synthase-like isoform X2 (Populus euphratica)	pFAM03936/PLN02279/PLN02150
Cs3g04170	2880	4927047	4929926	+	3	6	7	1	1824	607	XP_002266808	634	634	91	0	56	(-)-alpha-terpineol synthase (Vitis vinifera)	pFAM03936/PLN02279/PLN02150
Cs3g04190	2734	5008780	5011513	+	3	7	8	1	1464	487	XP_002266808	417	417	89	4e-136	43	(-)-alpha-terpineol synthase (Vitis vinifera)	pFAM03936/PLN02279/PLN02150
Cs3g04230	1640	5111912	51113551	+	3	4	5	1	849	259	CBI40170.3	291	291	99	2e-93	50	unnamed protein product (Vitis vinifera)	pFAM03936
Cs3g04240	868	5114765	5115632	+	3	2	3	1	435	144	CBI40170.3	132	132	90	4e-35	50	unnamed protein product (Vitis vinifera)	pFAM03936/PLN02279
Cs3g04260	936	5178946	5179881	+	3	2	3	1	543	180	CBI40170.3	163	163	81	1e-46	53	unnamed protein product (Vitis vinifera)	pFAM03936/PLN02279/PLN02150
Cs3g04290	280	5273815	5271094	+	3	1	2	1	165	54	KDO46282	92.4	92.4	98	1e-20	77	(R)-limonene synthase 1-like (Gossypium raimondii)	pFAM03936/PLN02279
Cs3g04340	2447	5357329	5359775	+	3	6	7	1	1467	488	Q93X23	491	491	96	1e-164	51	myrcene synthase chloroplastic (Quercus ilex)	pFAM03936/PLN02279/PLN02150
Cs3g04360	4335	5441596	5445930	+	3	6	7	1	2144	607	XP_002266808	637	637	91	0	57	(-)-alpha-terpineol synthase (Vitis vinifera)	pFAM03936/PLN02279/PLN02150
Cs3g04390	1489	5495060	5496548	+	3	4	5	1	990	329	CBI40171	348	348	91	7e-115	55	unnamed protein product (Vitis vinifera)	pFAM03936/PLN02279/PLN02150
Cs3g04410	1372	5545282	5546653	+				2
					3	4		Cs3g04410.1	842	257	XP_002266808	294	294	96	8e-92	58	(-)-alpha-terpineol synthase (Vitis vinifera)	pFAM03936/PLN02279
					2	3		Cs3g04410.2	957	189	XP_013464203	215	215	94	5e-64	57	monoterpene synthase (Medicago trunculata)	pFAM03936/PLN02279
Cs3g07850	3003	11158504	11161506	+	3	6	7	1	1812	560	All32477	618	618	99	0	55	terpene synthase (Populus trichocarpa)	pFAM03939
Cs3g07870	1196	11188801	11189996	+	3	3	4	1	765	254	BAM24404	219	219	93	4e-63	52	+-limonene synthase (Toona sinensis)	PLN02279
Cs3g07880	3273	11203715	11206987	+	3	5	6	1	1542	513	CAN75756	461	461	99	3e-153	47	hypothetical protein VITISV_025496 [Vitis vinifera]	pFAM01397/PLN02279
Cs3g07920	4166	11237781	11241947	+	3	6	7	1	1698	565	All32477	622	622	98	0	56	terpene synthase (Populus trichocarpa)	pFAM03939
Cs3g16210	4689	20101437	20106125	+	3	9	10	1	2634	876	AGV28055	637	1144	93	0	61	sesquiterpene synthase (Azadirachta indica var indica)	pFAM01397/pFAM03936/PLN02150/PLN02592
Cs3g21560	3740	24417193	24420932	+	3	6	7	1	1644	547	All32471	722	722	100	0	63	terpene synthase (Populus trichocarpa)	pFAM03936/PLN02150/PLN02279
Cs3g21590	7469	24438354	24445822	+	3	12	13	1	2874	957	CBI18223	786	786	41	0	94	unnamed protein product (Vitis vinifera)	pFAM03936/PLN02150/PLN02279/pFAM00297
Cs4g06820	10201	4279426	4289626	+	4			3
						15	16	Cs4g06820.1	3919	832	XP_008242296	1373	1373	62	0	82	phosphoinositidine phosphatase SAC3 (Prunus mume)
						14	15	Cs4g06820.2	4667	797	XP_008242296	1358	1358	99	0	82	phosphoinositidine phosphatase SAC3 (Prunus mume)
						12	13	Cs4g06820.3	2801	659	XP_002324135	1128	1128	73	0	82	hypothetical protein POPTR_0018s07360g (Populus trichocarpa)
Cs4g11310	895	8034329	8035223	-	4	1	2	1	513	135	ADR71055	467	467	96	2e-158	69	TPS2-1 (Clausena lansium)	pFAM01397/PLN02592
Cs4g11320	2897	8039095	8042991	-	4	6	7	1	1233	410	ADR71055	301	467	86	8e-93	63	TPS2-1 (Clausena lansium)	pFAM01397/PLN02592
Cs4g11330	unk	8062858	8083581	+	4	3	4	1	1000	331	ADR71055	467	467	96	2e-158	69	TPS2-1 (Clausena lansium)	pFAM01397/PLN02592
Cs4g11980	5012	8857755	8862766	+	4	6	7	1	1701	566	AIT75876	618	618	99	0	56	sesquiterpene synthase (Aquilaria sinensis)	pFAM03936/PLN02150/PLN02279
Cs4g12050	2283	8968625	8970907	+	4	6	7	1	1497	498	NP_001268204	540	540	99	0	50	uncharacterized protein LOC100257265(Vitis vinifera)	pFAM03936/PLN02150/PLN02279
Cs4g12060	2148	9005040	9007187	-	4	5	6	1	1311	436	XP_012071206	481	481	99	5e-164	56	alpha-copaene synthase-like (Jatropha curcas)	pFAM01397/PLN02150/PLN02592
Cs4g12080	2528	9045548	9048075	-	4	7	8	1	1533	510	XP_002522812	590	590	99	0	53	(+)-delta-cadinene synthase isozyme A, putative (Ricinus comunis)	pFAM03936/PLN02150/PLN02279
Cs4g12090	4798	9058479	9063276	-	4	6	7	1	1692	563	AGV28055	809	809	100	0	71	sesquiterpene synthase (Azadirachta indica var indica)	pFAM03936/PLN02150/PLN02279
Cs4g12110	2826	9134800	9137625	+	4			2
						6	7	Cs4g12110.1	1817	565	XP_007021115	705	705	99	0	60	(+)-delta-cadinene synthase isozyme A, putative (Theobroma cacao)	pFAM03936/PLN02150/PLN02279
						5	6	Cs4g12110.2	1618	502	XP_007021115	665	665	99	0	62	(+)-delta-cadinene synthase isozyme A, putative (Theobroma cacao)	pFAM03936/PLN02150/PLN02279
Cs4g12120	3047	9200914	9203960	-	4			2
						6	7	Cs4g12120.1	1850	516	CBI20483	734	734	100	0	64	unnamed protein product (Vitis vinifera)	pFAM03936/PLN02150/PLN02279
						6	7	Cs4g12120.2	1988	562	AGV28055	800	800	100	0	70	sesquiterpene synthase (Azadirachta indica var indica)	pFAM03936/PLN02150/PLN02279
Cs4g12220	3566	9305652	9309217	+	4	5	6	1	1725	487	ADR71055	867	867	100	0	85	TPS2-1 (Clausena lansium)	pFAM03936/PLN02150/PLN02279
Cs4g12330	973	9360791	9361763	+	4	1	2	1	645	214	ADR71055	283	283	98	8e-89	66	TPS2-1 (Clausena lansium)	pFAM01397/PLN02592
Cs4g12340	342	9362821	9362162	+	4	1	2	1	249	82	CBI20478	107	107	92	1e-27	64	unnamed protein product (Vitis vinifera)	pFAM03936/PLN02279
Cs4g12350	3887	9369673	9373559	+	4	6	7	1	1849	555	ADR71055	642	642	97	0	55	TPS2-1 (Clausena lansium)	pFAM03936/PLN02150/PLN02279
Cs4g12400	3975	9441672	9445646	+	4	6	7	1	1668	555	CBI20483	639	639	99	0	55	unnamed protein product (Vitis vinifera)	pFAM03936/PLN02150/PLN02279
Cs4g12450	3104	9504488	9507591	+	4	6	7	1	1846	552	ADR71055	986	986	100	0	63	TPS2-1 (Clausena lansium)	pFAM03936/PLN02150/PLN02279
Cs4g12460	3160	9530264	9533423	+	4	4	5	1	1132	367	ADR71055	519	519	96	3e-178	70	TPS2-1 (Clausena lansium)	pFAM01397/PLN02592
Cs4g12470	1057	9534473	9535529	+	4	2	3	1	462	153	ADR71055	179	179	94	3e-50	62	TPS2-1 (Clausena lansium)	pFAM03936/PLN02150/PLN02279
Cs4g12480	3947	9555756	9559702	-	4	5	6	1	1302	433	ADR71055	452	609	98	6e-151	67	TPS2-1 (Clausena lansium)	pFAM03936/PLN02150/PLN02279
Cs4g12490	941	9584956	9585896	-	4	1	2	1	546	191	ADR71055	231	231	100	4e-69	63	TPS2-1 (Clausena lansium)	pFAM03936/PLN02150/PLN02279
Cs4g14240	509	11938534	11939042	-	4	1	2	1	450	149	XP_012844305	68.9	68.9	52	1e-10	49	uncharacterized protein LOC105964326 /Erythranthe guttata)
Cs4g15610	505	14872240	14872743	-	4	1	2	1	234	77	XP_012075360	127	127	98	3e-32	77	terpene synthase 10-like (Jatropha curcas)	pFAM03936/PLN02279
Cs4g15620	1811	14882087	14883897	+	4	3	4	1	606	201	XP_012075360	234	308	99	1e-69	77	terpene synthase 10-like (Jatropha curcas)	pFAM03936/PLN02279
Cs5g06290	2704	3899169	3901872	+	5	6	7	1	1665	554	BAM24405	894	894	100	0	77	sesquiterpene synthase (Toona sinensis)	pFAM03936/PLN02150/PLN02279
Cs5g12880	3434	9848723	9852156	-	5	9	7	1	1875	548	CBI20483	637	637	99	0	56	unnamed protein product (Vitis vinifera)	pFAM03936/PLN02150/PLN02279
Cs5g12890	2641	9852369	9855009	-	5	5	6	1	1194	383	ADR71055	434	434	96	6e-145	57	TPS2-1 (Clausena lansium)	pFAM01397/PLN02279
Cs5g12900	4311	9860031	9864341	-	5			2
						6	7	Cs5g12900.1	1876	548	CBI20483	636	636	99	0	57	unnamed protein product (Vitis vinifera)	pFAM03936/PLN02150/PLN02279
						6	7	Cs5g12900.2	1867	548	CBI20483	636	636	99	0	57	unnamed protein product (Vitis vinifera)	pFAM03936/PLN02150/PLN02279
Cs5g15530	5770	13812978	13818747	-	5	12	13	1	2238	729	XP_007050589	992	992	99	0	64	copalyl diphosphate synthase (Theobroma cacao)	pFAM01397/pFAM13249/PLN02592
Cs5g15540	1717	13829468	13831184	-	5	4	5	1	813	270	XP_007050589	387	387	95	4e-125	69	copalyl diphosphate synthase (Theobroma cacao)	pFAM01397/pFAM13249/PLN02592
Cs5g22980	2856	25719138	25721993	+	5	6	7	1	1824	607	XP_002266808	644	644	92	0	57	(-)-alpha-terpineol synthase (Vitis vinifera)	pFAM03936/PLN02150/PLN02279/pFAM05483
Cs5g22990	1556	25737839	25739394	+	+	3	4	1	1029	342	XP_010645662	368	368	95	2e-119	56	(-)-alpha-terpineol synthase (Vitis vinifera)	pFAM03936/PLN02150/PLN02279/pFAM05483
Cs5g23510	3423	26263707	26267129	+	5			2
						6	7	Cs5g23510.1	1975	559	CBI20483	731	731	100	0	63	unnamed protein product (Vitis vinifera)	pFAM03936/PLN02150/PLN02279
						5	6	Cs5g23510.2	2189	497	CBI20483	686	686	100	0	65	unnamed protein product (Vitis vinifera)	pFAM03936/PLN02150/PLN02279
Cs5g23540	3618	26336822	26340439	+	5	6	7	1	1844	559	CBI20483	735	735	100	0	63	unnamed protein product (Vitis vinifera)	pFAM03936/PLN02150/PLN02279
Cs5g31210	6111	32887027	32893137	-	5	14	15	1	2460	819	XP_007050589	1169	1169	94	0	72	copalyl diphosphate synthase (Theobroma cacao)	pFAM01397/pFAM13249/PLN02592
Cs7g17640	4780	13515124	13519903	-	7	6	7	1	2623	629	All32477	685	685	96	0	58	terpene synthase (Populus trichocarpa)	pFAM0396/PLN02279
Cs7g17670	1882	13551752	13553633	-	7	3	4	1	1276	292	BAH03282	285	285	100	9e-88	52	+ limonene synthase (Toona sinensis)	pFAM01397/PLN02592
Cs7g18500	494	14244820	14245313	-	5	1	2	1	396	131	BAH03282	104	104	96	3e-23	45	+ limonene synthase (Toona sinensis)	pFAM01397
Cs7g18530	2875	14273095	14275969	-	7	5	6	1	1533	510	XP_010088018	554	554	89	0	60	Myrcene synthase (Morus notabilis)	pFAM0396/PLN02279
Cs8g14120	3592	17072362	17075953	+	7			2
						5	6	Cs8g14120.1	2220	625	XP_012075360	692	692	96	0	57	terpene synthase 10-like (Jatropha curcas)	pFAM03936/PLN02150/PLN02279
						4	5	Cs8g14120.2	2369	521	XP_012075360	642	642	98	0	62	terpene synthase 10-like (Jatropha curcas)	pFAM03936/PLN02150/PLN02279
orange1.1t00017	6900	393782	400681	-	Unk			2
						7	8	orange 1.1t00017.1	2535	554	ADR71055	732	732	97	0	64	TPS2-1 (Clausena lansium)	pFAM03936/PLN02150/PLN02279
						6	7	orange 1.1t00017.2	2118	554	ADR71055	732	732	97	0	64	TPS2-1 (Clausena lansium)	pFAM03936/PLN02150/PLN02279
orange1.1t02008	3630	31937339	31940968	+	Unk	6	7	1	2281	590	XP_002513343	580	580	93	0	52	casbene synthase, chloroplast precursor, putative (Ricinus communis)	pFAM03936/PLN02150/PLN02279
orange1.1t02448	3801	37363806	37367606	-	Unk	6	7	1	1829	579	AlC76501	676	676	96	0	59	terpene synthase (Prunus cerasoides var. Campanulata)	pFAM03936/PLN02279
orange1.1t03278	4419	50211929	50216347	-	Unk	13	14	1	2334	777	AEF32083	1434	1434	95	0	68	ent-kaurene synthase (Castanea mollissima)	pFAM03936/pFAM13243/PLN02279
orange1.1t03302	4616	50506507	50511122	-	Unk	5	6	1	1659	486	KDP36233	436	436	99	2e-144	44	hypothetical protein JCGZ_09953 (Jatropha curcas)	pFAM1397/PLN02150/PLN02592
orange1.1t03307	3849	50690225	50694073	+	Unk	6	7	1	1979	579	AlC76501	675	675	96	0	59	terpene synthase (Prunus cerasoides var. Campanulata)	pFAM03936/PLN02279
orange1.1t03904	2513	60134702	60137214	-	Unk	3	4	1	1033	321	Q93X23	170	279	88	3e-34	42	pinene synthase (Quercus ilex)	pFAM1397/pFAM3936/PLN02150/PLN02592
orange1.1t03776	1805	57832928	57834732	-	Unk	3	4	1	1017	338	XP_002533355	384	384	99	1e-125	58	(R)-limonene synthase putative (Ricinus communis)	pFAM01397/PLN02592
orange1.1t04150	1664	64422227	64423890	+	Unk	3	4	1	1017	234	XP_012075360	342	342	91	1e-110	75	terpene synthase 10-like (Jatropha curcas)	pFAM03936/PLN02592
orange1.1t04360	4390	68322212	68326604	+	Unk			5
						7	8	orange1.1t04360.1	2396	574	AIT75876	604	604	96	0,,0	57	sesquiterpene synthase (Aquilaria sinensis)	pFAM1397/PLN02150/PLN02592
						7	8	orange1.1t04360.2	2375	567	AIT75876	611	611	96	0	57	sesquiterpene synthase (Aquilaria sinensis)	pFAM1397/PLN02150/PLN02592
						6	7	orange1.1t04360.3	2278	471	AIT75876	464	494	95	7e-167	56	sesquiterpene synthase (Aquilaria sinensis)	pFAM03936/PLN02592
						6	7	orange1.1t04360.4	2530	411	AIT75876	611	611	94	0	57	sesquiterpene synthase (Aquilaria sinensis)	pFAM03936/PLN02150/PLN02592
						5	6	orange1.1t04360.5	2760	527	AIT75876	585	585	97	0	58	sesquiterpene synthase (Aquilaria sinensis)	pFAM03936/PLN02150/PLN02279
orange1.1t04362	234	68385690	68385923	-	Unk	0	1	1	234	77
orange1.1t04363	1218	68388318	68389535	-	Unk	3	4	1	876	291
orange1.1t04366	2745	68419465	68422209	-	Unk	6	7	1	1638	545	XP_002266808	561	561	93	0.0	55	(-)-alpha-terpineol synthase (Vitis vinifera)	pFAM03936/PLN02150/PLN02279
orange1.1t04367	1656	68434471	68236126	-	Unk	5	6	1	786	261
orange1.1t04775	4334	6095938	76100271	-	Unk	6	7	1	1910	589	XP_002266808	602	602	95	0	53	(-)-alpha-terpineol synthase (Vitis vinifera)	pFAM03936/PLN02150/PLN02279
orange1.1t05179	1198	84205306	84206503	-	Unk	3	4	1	804	267
orange1.1t05210	758	84523916	84524673	+	Unk	1	2	1	546	155
orange1.1t05211	1087	84526553	84527639	+	Unk	2	3	1	609	202
orange1.1t05236	3278	84797913	84801190	-	Unk	4	5	1	1262	303
orange1.1t05292	1837	85346854	85348690	+	Unk	3	4	1	852	283
orange1.1t05319	448	85623231	85623678	+	Unk	1	2	1	237	78
orange1.1t05393	780	86377677	86378563	-	Unk	1	2	1	540	96
orange1.1t05498	670	87208720	87209389	+	Unk	2	3	1	468	155
orange1.1t05635	294	88851991	88852284	+	Unk	0	1	1	294	69	KDP39028	83.2	83.2	94	3e-18	60	hypothetical protein JCGZ_00785 (Jatropha curcas)	PLN02150
