# Supplementary material for: Genomic Analysis of Terpene Synthase Family and Functional Characterization of Seven Sesquiterpene Synthases from Citrus sinensis
Source: Front Plant Sci. 2017 Aug 24;8:1481. doi: 10.3389/fpls.2017.01481 (PMC5573811; doi:10.3389/fpls.2017.01481)
Supplement: Supplementary Table 4 — Matrix of overall percent identity of amino acid predicted sequences between putative CsTPSs identified from the CAP database and with previously characterized CsTPSs. Genes Cs5g23510, Cs4g12120, orange1.1t03302, Cs4g12350, Cs4g12400, orange1.1t04360, and Cs4g11980, corresponding respectively to CsSesquiTPS 1–7 cloned in this work, are underlined. Q94JS8, (E)-β-farnesene synthase from Citrus junos; AAQ04608, valencene synthase from Citrus sinensis; BAP75561, linalool synthase from Citrus unshiu; BAP75559, and BAP75560, linalool synthase from Citrus unshiu; BAF73932, and BAF73932, D-limonene synthase from Citrus jambhiri; BAD27256, and BAD27257, D-limonene synthase from Citrus unshiu; AOP12358, D-limonene synthase from Citrus sinensis; AAM53943, γ-terpinene synthase from Citrus limon; BAD27258, and BAD27259, γ-terpinene synthase from Citrus unshiu; AAM53944, and AAM53946, D-limonene synthase 1 from Citrus limon; AAM53945, β-pinene synthase from Citrus limon; BAM29049, geraniol synthase from Citrus jambhiri; BAD91046, (E)-β-ocimene synthase from Citrus unshiu; BAD91045, 1,8-cineole synthase from Citrus unshiu; BAF73933, β-pinene synthase from Citrus jambhiri, BAD27260, β-pinene synthase from Citrus unshiu; CuSTS-1, germacrene-A synthase from Citrus unshiu; BAP74389, δ-elemene synthase from Citrus jambhiri. [file Table4.XLSX]

## Sheet: Suppl Table 4
	Cs2g22180	Cs2g07250	BAP75559	Cs2g07240	BAP75560	orange1.1t02448	orange1.1t03307	orange1.1t02008	Cs4g11980	orange1.1t04360.1	orange1.1t04360.2	Cs4g12080	Cs4g12050	Cs4g12060	Cs5g12880	Cs5g12900.2	AAQ04608	Cs4g12350	Cs4g12400	Cs4g12220	Cs4g12480	Cs4g11320	orange1.1t03302.1	Q94JS8	Cs4g12450	orange1.1t00017.2	Cs5g06290	Cs3g21560	Cs3g21590c	Cs4g12110.1	BAP75561	Cs3g16210	Cs2g23470	Cs2g24110.1	Cs5g23510.1	Cs5g23540	BAP74389	Cs4g12090	CuSTS1	Cs4g12120.1	Cs4g12120.2	Cs2g22090	Cs2g22100.1	Cs2g07280	Cs2g24530.1	Cs5g22980	Cs3g04340	BAD27256	AAM53944
Cs2g22180	100	35.95	36.54	37.94	35.58	37.52	36.99	33.51	37.13	36.13	36.19	34.9	35.15	35.49	33.52	33.52	33.33	35.58	35.96	34.18	34.14	28.93	32.26	33.33	34.65	35.71	37.34	36.6	37.74	35.38	35.38	31.93	36.57	37.5	36.21	36.21	35.94	38.06	37.87	38.23	38.06	35.21	36.93	36.33	36.04	35.11	35.15	34.22	34.22
Cs2g07250	35.95	100	94.56	66.27	63.26	66.72	66.55	27.21	34.51	34.07	34.14	31.85	32.22	32.62	31.96	32.15	31.96	31.47	31.28	30.74	30.92	28.61	29.61	31.97	33.15	31.78	34.89	33.71	34.27	32.41	32.22	27.34	33.21	34.51	33.02	33.21	32.04	33.21	32.47	32.19	33.02	31.21	30.16	32.36	32.84	32.16	34.8	31.74	32.27
BAP75559	36.54	94.56	100	65.98	63.3	66.96	66.61	27.13	34.45	34.2	34.26	32.38	32.78	33.01	32.46	32.65	32.46	31.96	31.78	30.66	31.31	29.01	29.74	32.09	33.46	32.08	35.14	34.4	35.15	33.21	33.02	27.75	33.46	35.03	32.71	33.27	32.28	33.09	32.34	32.06	32.9	31.89	30.27	31.93	32.4	31.92	33.63	31.49	32.38
Cs2g07240	37.94	66.27	65.98	100	80.31	85.15	84.8	28.29	33.09	33.02	33.09	32.99	32.99	33.25	31.33	31.33	31.14	32.52	32.52	31.86	32.52	30.36	31.9	33.4	34.59	31.52	34.64	32.96	34.46	31.78	31.6	26.99	32.96	34.81	32.58	33.33	32.34	33.15	32.77	32.73	33.15	31.46	29.96	32.36	32.46	31.5	34.44	31.61	33.57
BAP75560	35.58	63.26	63.3	80.31	100	92.06	92.23	27.11	33.4	33.15	33.21	32.72	32.28	32.52	31.06	31.25	31.06	32.45	32.45	33.26	31.85	28.5	31.66	32.64	33.71	30.49	34.97	33.14	34.28	32.96	32.96	27.79	31.58	33.41	32.08	32.83	31.33	33.08	31.95	31.63	32.33	30.81	29.33	31.49	31.77	31.43	34.15	31.17	33.15
orange1.1t02448	37.52	66.72	66.96	85.15	92.06	100	97.75	28.06	34.02	33.77	33.83	32.99	32.98	33.01	31.69	31.88	31.69	32.89	32.7	33.33	32.84	29.34	32.17	33.46	34.79	31.31	35.8	33.97	35.29	33.21	33.21	28.02	32.58	34.38	33.08	33.84	32.33	33.33	32.77	32.52	32.96	32.45	30.71	32.16	32.45	32.62	35.2	32.91	34.72
orange1.1t03307	36.99	66.55	66.61	84.8	92.23	97.75	100	27.88	34.02	33.77	33.83	32.99	32.98	32.77	31.5	31.69	31.5	32.89	32.7	33.33	32.35	28.83	31.73	33.08	34.41	30.93	35.98	33.97	35.29	33.02	33.02	27.84	32.2	34.38	32.33	33.08	31.77	33.15	32.2	32.11	32.58	32.26	30.53	32.35	32.64	32.62	35.2	32.73	34.54
orange1.1t02008	33.51	27.21	27.13	28.29	27.11	28.06	27.88	100	41.24	40.65	40.98	40.84	42.65	42.76	42.35	42.35	42.16	44.22	44.77	42.12	41.19	37.16	39.96	40.84	42.22	42.28	44.4	44.55	45.3	44.02	44.2	39.23	45.17	47.59	44.71	44.71	45.01	45.37	45.09	46.94	45.45	34.45	35.13	32.73	33.15	34.85	35.03	36.04	35.51
Cs4g11980	37.13	34.51	34.45	33.09	33.4	34.02	34.02	41.24	100	93.64	93.82	45.91	44.79	46.26	45.29	45.1	45.1	46.07	45.89	42.5	43.29	38.27	41.44	42.46	43.07	44.4	51.09	48.15	50.93	47.12	47.12	41.18	46.01	49.02	46.46	46.46	47.75	49.19	48.92	49.8	49.28	39.44	39.19	37.27	37.13	41.73	41.19	41.11	41.11
orange1.1t04360.1	36.13	34.07	34.2	33.02	33.15	33.77	33.77	40.65	93.64	100	99.82	44.25	43.7	45.58	43.65	43.46	43.46	45.09	44.91	42.12	42.96	37.44	40.72	41.68	42	42.52	49.82	47.23	50	45.62	45.62	40.22	44.86	47.93	45.67	45.67	46.59	47.67	47.58	48.34	47.76	39.12	38.83	37.14	37.06	41.58	40.66	40.77	40.59
orange1.1t04360.2	36.19	34.14	34.26	33.09	33.21	33.83	33.83	40.98	93.82	99.82	100	44.42	43.88	45.69	43.81	43.62	43.62	45.26	45.07	42.29	42.96	37.44	40.72	41.83	42.15	42.67	50	47.41	50.19	45.96	45.96	40.37	45.21	48.36	46.01	46.01	46.94	48.02	47.93	48.72	48.11	39.44	38.83	37.39	37.32	41.83	40.97	41.04	40.85
Cs4g12080	34.9	31.85	32.38	32.99	32.72	32.99	32.99	40.84	45.91	44.25	44.42	100	94.25	96.41	56.45	56.65	56.45	54.96	54.96	52.41	52.89	47.79	51.4	51.09	55.2	54.47	50.7	48.77	51.02	51.39	51.19	45.21	49.1	52.35	48.4	48.6	50.3	53.39	52.3	53.78	52.89	32.86	34.96	31.74	32.18	34.01	33.42	34.41	35.63
Cs4g12050	35.15	32.22	32.78	32.99	32.28	32.98	32.98	42.65	44.79	43.7	43.88	94.25	100	95.41	58.26	58.68	58.47	55.49	55.49	52.12	50.7	50	51.91	51.53	56.56	55.4	51.54	49.79	52.73	53.86	54.07	47.39	51.12	54.71	51.02	51.43	51.53	55.31	54.6	56.32	55.21	32.49	35.55	32.51	32.98	34.57	33.25	33.82	34.23
Cs4g12060	35.49	32.62	33.01	33.25	32.52	33.01	32.77	42.76	46.26	45.58	45.69	96.41	95.41	100	59	59.24	59	56.05	55.58	54.05	51.65	50.17	52.94	52.45	56.57	55.24	52.94	50.72	53.62	53.95	53.95	46.52	51.76	56.5	52.35	53.05	51.28	55.61	55.04	56.56	55.27	35.18	37.14	33.49	34.06	35.38	34.95	35.24	35
Cs5g12880	33.52	31.96	32.46	31.33	31.06	31.69	31.5	42.35	45.29	43.65	43.81	56.45	58.26	59	100	98.72	98.36	61.51	62.25	53.61	59.38	55.78	58.12	57.86	59.96	60.59	50.56	50.56	51.5	52.87	53.05	45.64	49.44	51.76	49.72	49.91	49.63	52.32	51.95	52.51	52.13	34.46	35.51	32.46	32.09	36.65	35.1	35.73	36.67
Cs5g12900.2	33.52	32.15	32.65	31.33	31.25	31.88	31.69	42.35	45.1	43.46	43.62	56.65	58.68	59.24	98.72	100	99.64	61.69	62.06	53.4	59.38	55.53	57.91	57.67	59.96	60.04	50.74	50.56	51.69	53.23	53.42	45.83	49.63	52.2	49.91	50.09	49.63	52.5	52.13	52.51	52.32	34.46	35.33	32.46	32.09	36.47	35.32	35.92	36.67
AAQ04608	33.33	31.96	32.46	31.14	31.06	31.69	31.5	42.16	45.1	43.46	43.62	56.45	58.47	59	98.36	99.64	100	61.33	61.69	53.2	58.91	55.03	57.48	57.3	59.59	59.67	50.37	50.19	51.31	53.05	53.23	45.64	49.44	51.98	49.72	49.91	49.44	52.32	51.95	52.3	52.13	34.46	35.14	32.46	32.09	36.47	35.32	35.92	36.67
Cs4g12350	35.58	31.47	31.96	32.52	32.45	32.89	32.89	44.22	46.07	45.09	45.26	54.96	55.49	56.05	61.51	61.69	61.33	100	92.61	56.4	58.64	57.35	59.62	59.35	64.12	60.07	53.31	51.03	53.27	52.27	52.45	44.05	48.54	51.54	49.36	49.36	50	52.28	51.28	52.07	51.46	34.21	35.82	32.17	31.96	35.56	34.96	35.75	35.2
Cs4g12400	35.96	31.28	31.78	32.52	32.45	32.7	32.7	44.77	45.89	44.91	45.07	54.96	55.49	55.58	62.25	62.06	61.69	92.61	100	55.58	57.24	55.88	58.58	58.26	62.84	59.89	52.76	51.21	53.27	51.54	51.72	43.49	47.99	50.66	48.26	48.26	49.27	52.09	50.91	51.68	51.28	33.83	35.07	31.99	31.78	34.44	34.07	34.82	34.26
Cs4g12220	34.18	30.74	30.66	31.86	33.26	33.33	33.33	42.12	42.5	42.12	42.29	52.41	52.12	54.05	53.61	53.4	53.2	56.4	55.58	100	68.36	63.53	66.1	66.32	62.11	61.73	48.54	45.15	45.99	47.19	47.4	41.88	46.44	46.5	45.7	46.96	46.14	48.74	48.33	48.29	48.54	34.53	33.19	31.3	31.3	35.23	31.83	34.82	36.09
Cs4g12480	34.14	30.92	31.31	32.52	31.85	32.84	32.35	41.19	43.29	42.96	42.96	52.89	50.7	51.65	59.38	59.38	58.91	58.64	57.24	68.36	100	94.81	94.2	93.53	66.9	66.9	49.41	45.63	47.82	48.35	48.35	41.36	47.03	49.09	47.62	48.81	47.99	48.82	49.17	48.7	49.17	34.38	36.52	33.25	33.01	34.44	34.34	34.69	33.97
Cs4g11320	28.93	28.61	29.01	30.36	28.5	29.34	28.83	37.16	38.27	37.44	37.44	47.79	50	50.17	55.78	55.53	55.03	57.35	55.88	63.53	94.81	100	95.37	95.37	66.09	65.44	44	41.21	43.47	46.06	45.81	46.43	45.66	46.28	44.91	45.41	46.29	47.03	47.15	46.99	47.39	30.36	30.48	29.5	29.67	30.75	30.97	31.39	31.14
orange1.1t03302.1	32.26	29.61	29.74	31.9	31.66	32.17	31.73	39.96	41.44	40.72	40.72	51.4	51.91	52.94	58.12	57.91	57.48	59.62	58.58	66.1	94.2	95.37	100	99.79	68.64	67.51	47.86	45.53	47.49	48.95	48.73	47.84	48.09	48.94	47.56	49.04	48.41	49.26	49.36	49.2	49.58	32.83	33.05	30.79	30.94	32.34	32.19	32.33	32.33
Q94JS8	33.33	31.97	32.09	33.4	32.64	33.46	33.08	40.84	42.46	41.68	41.83	51.09	51.53	52.45	57.86	57.67	57.3	59.35	58.26	66.32	93.53	95.37	99.79	100	68.32	67.88	48.43	45.49	47.74	48.81	48.63	42.27	47.79	48.44	47.7	48.8	48.17	49.17	49.26	49.11	49.45	34.33	34.82	32.23	32.39	33.39	32.82	33.21	33.21
Cs4g12450	34.65	33.15	33.46	34.59	33.71	34.79	34.41	42.22	43.07	42	42.15	55.2	56.56	56.57	59.96	59.96	59.59	64.12	62.84	62.11	66.9	66.09	68.64	68.32	100	70.07	50.92	48.04	49.53	52.1	52.29	44.57	49.63	51.32	48.8	49.36	48.9	51.01	50.37	51	50.92	30.21	31.84	30.81	30.91	35.45	34.81	35.53	34.96
orange1.1t00017.2	35.71	31.78	32.08	31.52	30.49	31.31	30.93	42.28	44.4	42.52	42.67	54.47	55.4	55.24	60.59	60.04	59.67	60.07	59.89	61.73	66.9	65.44	67.51	67.88	70.07	100	50.28	48.13	49.81	50.55	50.55	43.36	49.54	50.66	48.71	49.26	48.81	49.82	49.91	50.2	50.09	32.08	32.96	31.73	32.02	35.06	33.92	35.14	35.51
Cs5g06290	37.34	34.89	35.14	34.64	34.97	35.8	35.98	44.4	51.09	49.82	50	50.7	51.54	52.94	50.56	50.74	50.37	53.31	52.76	48.54	49.41	44	47.86	48.43	50.92	50.28	100	68.34	71.32	55.72	55.72	53.8	57.01	60.66	56.57	57.12	58.33	61.78	61.16	63.06	61.52	32.84	34.01	34.31	34.51	36.67	36.28	36.5	36.69
Cs3g21560	36.6	33.71	34.4	32.96	33.14	33.97	33.97	44.55	48.15	47.23	47.41	48.77	49.79	50.72	50.56	50.56	50.19	51.03	51.21	45.15	45.63	41.21	45.53	45.49	48.04	48.13	68.34	100	89.95	53.25	53.06	50.76	55.04	58.89	53.92	54.48	54.92	56.88	56.69	58.3	56.88	33.33	33.84	32.96	33.15	34.41	32.29	34.23	34.23
Cs3g21590c	37.74	34.27	35.15	34.46	34.28	35.29	35.29	45.3	50.93	50	50.19	51.02	52.73	53.62	51.5	51.69	51.31	53.27	53.27	45.99	47.82	43.47	47.49	47.74	49.53	49.81	71.32	89.95	100	55.84	55.66	50.95	56.72	60.44	55.22	56.34	56.59	59.67	59.48	61.74	59.85	35.24	35.73	34.65	34.84	34.6	33.63	35.18	35.37
Cs4g12110.1	35.38	32.41	33.21	31.78	32.96	33.21	33.02	44.02	47.12	45.62	45.96	51.39	53.86	53.95	52.87	53.23	53.05	52.27	51.54	47.19	48.35	46.06	48.95	48.81	52.1	50.55	55.72	53.25	55.84	100	98.94	60.22	64.22	62.91	63.38	63.38	63.51	66.91	65.41	64.45	66.13	32.84	32.96	34.48	35.12	37.55	35.1	35.98	36.35
BAP75561	35.38	32.22	33.02	31.6	32.96	33.21	33.02	44.2	47.12	45.62	45.96	51.19	54.07	53.95	53.05	53.42	53.23	52.45	51.72	47.4	48.35	45.81	48.73	48.63	52.29	50.55	55.72	53.06	55.66	98.94	100	60.4	64.22	62.91	63.38	63.38	63.33	67.26	65.59	64.45	66.31	33.4	33.15	34.85	35.3	37.55	35.32	36.16	36.53
Cs3g16210	31.93	27.34	27.75	26.99	27.79	28.02	27.84	39.23	41.18	40.22	40.37	45.21	47.39	46.52	45.64	45.83	45.64	44.05	43.49	41.88	41.36	46.43	47.84	42.27	44.57	43.36	53.8	50.76	50.95	60.22	60.4	100	73.08	72.99	70.46	71.19	73.41	80.33	77.37	77.69	78.1	29.22	28.35	29.65	30.36	32.56	30.32	32.32	32.32
Cs2g23470	36.57	33.21	33.46	32.96	31.58	32.58	32.2	45.17	46.01	44.86	45.21	49.1	51.12	51.76	49.44	49.63	49.44	48.54	47.99	46.44	47.03	45.66	48.09	47.79	49.63	49.54	57.01	55.04	56.72	64.22	64.22	73.08	100	95.25	86.4	85.69	81.25	83.39	84.44	85.38	84.79	34.83	35.5	35.7	36.18	37.75	34.73	37.04	37.41
Cs2g24110.1	37.5	34.51	35.03	34.81	33.41	34.38	34.38	47.59	49.02	47.93	48.36	52.35	54.71	56.5	51.76	52.2	51.98	51.54	50.66	46.5	49.09	46.28	48.94	48.44	51.32	50.66	60.66	58.89	60.44	62.91	62.91	72.99	95.25	100	86.74	86.3	80.69	85.25	85.47	86.52	85.68	35.28	36	36.87	36.64	37.81	33.72	36.49	37.61
Cs5g23510.1	36.21	33.02	32.71	32.58	32.08	33.08	32.33	44.71	46.46	45.67	46.01	48.4	51.02	52.35	49.72	49.91	49.72	49.36	48.26	45.7	47.62	44.91	47.56	47.7	48.8	48.71	56.57	53.92	55.22	63.38	63.38	70.46	86.4	86.74	100	94.81	81.57	81.4	82.08	82.42	82.26	34.46	35.14	35.16	35.82	37.96	35.63	37.43	37.43
Cs5g23540	36.21	33.21	33.27	33.33	32.83	33.84	33.08	44.71	46.46	45.67	46.01	48.6	51.43	53.05	49.91	50.09	49.91	49.36	48.26	46.96	48.81	45.41	49.04	48.8	49.36	49.26	57.12	54.48	56.34	63.38	63.38	71.19	85.69	86.3	94.81	100	81.04	81.93	82.62	82.23	82.62	35.03	35.7	35.16	35.82	37.96	35.86	37.62	37.8
BAP74389	35.94	32.04	32.28	32.34	31.33	32.33	31.77	45.01	47.75	46.59	46.94	50.3	51.53	51.28	49.63	49.63	49.44	50	49.27	46.14	47.99	46.29	48.41	48.17	48.9	48.81	58.33	54.92	56.59	63.51	63.33	73.41	81.25	80.69	81.57	81.04	100	84.16	84.67	85.24	84.85	34.21	34.88	34.36	35	36.03	33.63	36.23	35.49
Cs4g12090	38.06	33.21	33.09	33.15	33.08	33.33	33.15	45.37	49.19	47.67	48.02	53.39	55.31	55.61	52.32	52.5	52.32	52.28	52.09	48.74	48.82	47.03	49.26	49.17	51.01	49.82	61.78	56.88	59.67	66.91	67.26	80.33	83.39	85.25	81.4	81.93	84.16	100	96.09	96.9	97.33	35.7	36.73	35.45	35.93	38.42	36.81	38.26	37.71
CuSTS1	37.87	32.47	32.34	32.77	31.95	32.77	32.2	45.09	48.92	47.58	47.93	52.3	54.6	55.04	51.95	52.13	51.95	51.28	50.91	48.33	49.17	47.15	49.36	49.26	50.37	49.91	61.16	56.69	59.48	65.41	65.59	77.37	84.44	85.47	82.08	82.62	84.67	96.09	100	98.64	98.75	36.14	36.99	34.79	35.37	38.12	36.14	37.96	37.22
Cs4g12120.1	38.23	32.19	32.06	32.73	31.63	32.52	32.11	46.94	49.8	48.34	48.72	53.78	56.32	56.56	52.51	52.51	52.3	52.07	51.68	48.29	48.7	46.99	49.2	49.11	51	50.2	63.06	58.3	61.74	64.45	64.45	77.69	85.38	86.52	82.42	82.23	85.24	96.9	98.64	100	99.81	35.87	37.4	34.98	35.41	37.77	35.37	37.68	36.87
Cs4g12120.2	38.06	33.02	32.9	33.15	32.33	32.96	32.58	45.45	49.28	47.76	48.11	52.89	55.21	55.27	52.13	52.32	52.13	51.46	51.28	48.54	49.17	47.39	49.58	49.45	50.92	50.09	61.52	56.88	59.85	66.13	66.31	78.1	84.79	85.68	82.26	82.62	84.85	97.33	98.75	99.81	100	36.14	37.17	35.15	35.74	38.31	36.36	38.15	37.41
Cs2g22090	35.21	31.21	31.89	31.46	30.81	32.45	32.26	34.45	39.44	39.12	39.44	32.86	32.49	35.18	34.46	34.46	34.46	34.21	33.83	34.53	34.38	30.36	32.83	34.33	30.21	32.08	32.84	33.33	35.24	32.84	33.4	29.22	34.83	35.28	34.46	35.03	34.21	35.7	36.14	35.87	36.14	100	65.34	39.37	38.85	40.41	40	41.08	41.26
Cs2g22100.1	36.93	30.16	30.27	29.96	29.33	30.71	30.53	35.13	39.19	38.83	38.83	34.96	35.55	37.14	35.51	35.33	35.14	35.82	35.07	33.19	36.52	30.48	33.05	34.82	31.84	32.96	34.01	33.84	35.73	32.96	33.15	28.35	35.5	36	35.14	35.7	34.88	36.73	36.99	37.4	37.17	65.34	100	41.36	41.04	41.28	38.99	40.86	40.86
Cs2g07280	36.33	32.36	31.93	32.36	31.49	32.16	32.35	32.73	37.27	37.14	37.39	31.74	32.51	33.49	32.46	32.46	32.46	32.17	31.99	31.3	33.25	29.5	30.79	32.23	30.81	31.73	34.31	32.96	34.65	34.48	34.85	29.65	35.7	36.87	35.16	35.16	34.36	35.45	34.79	34.98	35.15	39.37	41.36	100	97.84	42.88	40.65	42.58	43.29
Cs2g24530.1	36.04	32.84	32.4	32.46	31.77	32.45	32.64	33.15	37.13	37.06	37.32	32.18	32.98	34.06	32.09	32.09	32.09	31.96	31.78	31.3	33.01	29.67	30.94	32.39	30.91	32.02	34.51	33.15	34.84	35.12	35.3	30.36	36.18	36.64	35.82	35.82	35	35.93	35.37	35.41	35.74	38.85	41.04	97.84	100	43.56	39.79	42.47	43.56
Cs5g22980	35.11	32.16	31.92	31.5	31.43	32.62	32.62	34.85	41.73	41.58	41.83	34.01	34.57	35.38	36.65	36.47	36.47	35.56	34.44	35.23	34.44	30.75	32.34	33.39	35.45	35.06	36.67	34.41	34.6	37.55	37.55	32.56	37.75	37.81	37.96	37.96	36.03	38.42	38.12	37.77	38.31	40.41	41.28	42.88	43.56	100	69.28	71.4	72.91
Cs3g04340	35.15	34.8	33.63	34.44	34.15	35.2	35.2	35.03	41.19	40.66	40.97	33.42	33.25	34.95	35.1	35.32	35.32	34.96	34.07	31.83	34.34	30.97	32.19	32.82	34.81	33.92	36.28	32.29	33.63	35.1	35.32	30.32	34.73	33.72	35.63	35.86	33.63	36.81	36.14	35.37	36.36	40	38.99	40.65	39.79	69.28	100	90.42	80.21
BAD27256	34.22	31.74	31.49	31.61	31.17	32.91	32.73	36.04	41.11	40.77	41.04	34.41	33.82	35.24	35.73	35.92	35.92	35.75	34.82	34.82	34.69	31.39	32.33	33.21	35.53	35.14	36.5	34.23	35.18	35.98	36.16	32.32	37.04	36.49	37.43	37.62	36.23	38.26	37.96	37.68	38.15	41.08	40.86	42.58	42.47	71.4	90.42	100	85.31
AAM53944	34.22	32.27	32.38	33.57	33.15	34.72	34.54	35.51	41.11	40.59	40.85	35.63	34.23	35	36.67	36.67	36.67	35.2	34.26	36.09	33.97	31.14	32.33	33.21	34.96	35.51	36.69	34.23	35.37	36.35	36.53	32.32	37.41	37.61	37.43	37.8	35.49	37.71	37.22	36.87	37.41	41.26	40.86	43.29	43.56	72.91	80.21	85.31	100
BAF73932	34.22	32.27	32.38	33.57	33.15	34.72	34.54	35.51	41.11	40.59	40.85	35.63	34.23	35	36.67	36.67	36.67	35.2	34.26	36.09	33.97	31.14	32.33	33.21	34.96	35.51	36.69	34.23	35.37	36.35	36.53	32.32	37.41	37.61	37.43	37.8	35.49	37.71	37.22	36.87	37.41	41.26	40.86	43.29	43.56	72.91	80.21	85.31	100
AAM53946	34.05	32.62	32.92	33.57	32.97	34.72	34.54	36.04	41.11	40.77	40.85	35.83	34.65	35.24	36.86	36.86	36.86	35.75	34.82	36.09	33.73	30.89	32.12	33.02	35.34	35.7	36.5	34.99	36.14	36.35	36.53	32.14	37.41	36.94	37.43	37.8	35.49	37.34	37.04	36.67	37.22	41.64	41.4	43.83	43.92	73.08	80.42	86.47	96.37
BAD27257	34.4	31.74	31.85	32.86	32.43	34	33.82	35.87	41.11	40.77	40.85	36.44	35.06	35.71	36.86	37.05	37.05	36.13	35.2	36.31	34.13	31.39	32.26	33.15	36.28	36.26	36.31	34.61	35.56	37.08	37.45	32.85	37.96	37.39	37.8	37.8	36.04	38.08	37.78	37.27	37.96	42.01	41.4	43.29	43.38	73.24	79.58	85.64	94.22
AOP12358	34.65	31.74	31.85	32.86	32.43	34	33.82	35.69	41.11	40.77	40.85	36.44	35.06	35.71	36.86	37.05	37.05	36.13	35.2	36.09	34.37	31.65	32.48	33.33	36.28	36.26	36.31	34.61	35.56	37.08	37.45	32.85	37.96	37.39	37.8	37.8	35.86	38.08	37.78	37.27	37.96	42.01	41.4	43.11	43.59	73.49	79.28	85.64	93.99
Cs3g04170	33.87	32.45	32.74	32.86	32.61	34.36	34.18	35.87	41.48	41.14	41.22	36.23	35.06	35.71	37.05	37.24	37.24	36.13	35.2	36.31	34.61	31.39	32.69	33.52	35.9	36.07	36.5	34.99	36.14	36.9	37.08	32.85	37.78	37.16	37.62	37.99	35.86	37.89	37.59	37.27	37.78	41.64	41.22	43.47	43.56	73.41	79.79	85.97	94.39
Cs3g04360	33.87	32.09	32.38	32.68	32.43	34.18	34	35.87	41.3	40.96	41.04	36.23	35.06	35.71	36.86	37.05	37.05	35.94	35.01	36.31	34.37	31.39	32.69	33.33	36.09	36.07	36.31	34.99	35.95	37.08	37.45	33.03	37.96	37.39	37.8	38.18	36.04	38.08	37.78	37.27	37.96	41.45	41.04	43.29	43.38	72.74	79.58	85.64	94.22
Cs3g04190	32.24	30.63	30.77	31.19	30.53	31.19	31.42	32.97	39.44	40.18	40.28	33.42	32.37	34.49	33.25	33.25	33.25	31.93	31	32.65	33.14	27.92	29.72	30.79	32	33.57	35.35	33.41	34.6	34.71	34.71	30.73	36.57	35.82	35.58	36.05	34.26	37.5	37.35	36.36	37.35	38.28	38.05	41.29	41.59	70.27	77.35	85.39	84.57
orange1.1t04775.1	33.76	32.59	32.15	32.15	32.83	33.71	33.52	35.3	40.07	39.74	40	32.93	32.78	33.81	35.83	35.83	35.83	33.83	33.27	32.7	32.78	29.82	31.2	31.85	34.14	34.51	34.57	33.97	34.72	34.98	35.16	31.4	35.85	35.49	36.6	36.41	34.31	36.15	35.85	35.39	36.03	40.15	39.56	42.7	42.16	71.43	85.66	87.65	86.43
orange1.1t04366	34.68	34.12	33.86	34.19	33.13	34.87	34.67	35.93	40.94	40.08	40.35	33.41	32.96	34.11	35.31	35.31	35.31	34.46	33.66	34.04	34.7	30.03	31.94	33.13	34.13	34.92	35.25	33.6	35	35.38	35.57	32.11	36.04	36.12	36.65	37.25	34.39	36.83	36.44	35.99	36.63	40.4	40.16	42.33	41.33	73.07	80.38	83.3	85.71
BAM29049	33.51	32.27	32.03	32.14	31.53	33.09	32.91	34.45	40.93	40.77	40.85	33.4	33.2	34.05	35.16	35.16	35.16	34.45	33.71	33.97	33.49	29.62	31.26	32.28	34.02	34.02	35.01	34.03	35.37	35.42	35.61	31.42	36.11	35.81	36.31	36.69	34.57	36.78	36.48	36.07	36.67	40.71	40.32	42.93	42.83	72.07	80.62	85.97	87.62
Cs2g22150	41.04	36.92	37	36.07	36.17	38	37.77	33.64	39.95	39.55	39.95	34.41	36.86	38.11	35.75	35.75	35.75	36.6	36.83	34.69	37.38	33.1	36.08	36.94	34.88	35.36	37.82	34.67	36.08	35.81	36.05	31.29	37.53	37.09	37.62	37.62	37.12	37.44	37.44	38.14	37.44	38.91	42.06	44.01	43.78	46.59	41.34	46.01	45.31
BAD27258	37.75	30.71	31.19	30.83	29.07	30.3	30.3	35.86	40.4	39.05	39.31	34.34	34.58	35.63	35.94	35.75	35.75	33.7	33.15	35.15	34.75	29.72	31.91	33.39	34.14	35.56	36.97	36.74	36.93	35.98	36.16	31.51	37.55	39.01	37.8	37.99	36.97	38.08	38.33	38.97	38.52	39.93	41.49	44.61	44.9	50.63	47.02	50.63	50.45
BAD27259	38.31	30.9	31.38	31.01	29.26	30.48	30.48	36.58	40.95	39.6	39.85	34.34	34.58	35.63	36.13	35.94	35.94	34.07	33.33	35.36	35.22	30.23	32.34	33.76	34.32	36.11	37.34	36.93	37.31	36.35	36.53	31.87	37.92	39.46	38.18	38.36	37.34	38.45	38.7	38.97	38.89	40.29	41.67	45.16	45.45	51.89	48.34	51.72	51.54
Cs3g07850	38.02	31.36	31.56	31.09	29.6	30.92	30.92	35.27	40.63	38.98	39.25	34.07	34.54	35.43	35.81	35.61	35.61	32.93	32.53	34.17	33.85	28.41	30.79	32.6	33.4	35.93	36.65	36.48	36.89	35.98	36.18	31.38	37.68	39.31	37.75	37.95	36.85	38.05	38.32	38.58	38.52	38.93	40.86	43.98	44.29	50.1	49.19	49.71	50.29
AAM53943	37.82	30.59	31.07	30.7	29.31	30.54	30.54	36.1	40.84	39.49	39.74	33.81	34.02	35	35.82	35.63	35.63	33.77	33.4	35.43	35.31	30.3	32.41	33.83	34.01	36.18	36.85	37	37.38	36.23	36.41	32.04	37.43	38.88	37.69	37.87	37.04	38.15	38.4	38.45	38.59	39.63	41.04	44.87	45.17	50.54	47.12	50.36	50.36
Cs7g18530	36.11	30.8	30.94	30.5	28.63	30.09	30.09	35.47	38.56	37.39	37.69	32.16	32.83	33.83	34.74	34.52	34.52	32.23	32.01	34.62	33.04	29.35	30.55	31.87	32.52	32.96	36.64	35.45	35.68	34.29	34.51	29.88	35.92	37.88	35.78	36.22	36.42	35.76	36.28	36.39	36.28	37.47	38.6	44.69	45.03	48.72	44.57	48.5	48.72
Cs3g07920	38.86	32.22	32.02	31.95	30.48	32	32	35.26	39.41	37.82	38.04	34.93	34.98	35.68	36.2	36	36	32.74	31.75	34.16	33.94	29.36	30.88	32.41	32.8	34.92	37.43	36.05	36.66	35.97	36.17	31.02	36.25	37.8	35.73	36.13	36.44	36.63	37.3	37.47	37.5	39.14	41	42.83	42.91	48.94	48.96	49.13	48.93
BAF73933	38.17	31.69	31.81	31.63	29.89	31.3	31.3	36.62	39.53	38.18	38.43	34.41	34.23	35.22	35.06	34.88	34.88	33.39	32.47	35.21	33.88	30.83	31.99	32.9	33.46	34.69	37.38	34.91	36.04	35.11	35.29	30.88	36.3	37.05	35.99	36.55	36.46	36.28	36.9	37.03	37.08	39.23	40.83	45.36	45.47	50.27	47.47	50.27	50.45
AAM53945	37.61	31.15	31.44	31.26	29.52	30.93	30.93	35.91	39.71	38.36	38.62	34.21	34.02	35.22	35.62	35.44	35.44	32.84	31.92	34.38	33.88	30.33	31.78	32.9	32.9	34.32	37.2	34.91	36.04	35.48	35.85	30.88	36.11	36.83	36.36	36.73	36.1	35.91	36.53	36.63	36.72	38.5	40.83	45.54	45.66	49.73	47.03	49.73	49.55
BAD27260	37.8	30.78	31.08	31.26	29.34	30.74	30.74	36.45	39.53	38.18	38.43	34.21	34.23	35.22	35.62	35.44	35.44	32.66	31.73	34.79	34.12	30.83	32.2	33.09	33.46	34.69	37.02	34.91	35.85	35.29	35.48	30.53	35.74	36.61	35.81	36.18	36.1	35.73	36.35	36.44	36.53	38.5	40.31	44.99	45.29	50.27	47.47	50.45	50.27
BAD91045	37.61	31.15	31.44	31.81	29.89	31.11	31.11	35.19	40.07	38.73	38.98	34.21	34.43	35.22	35.44	35.25	35.25	33.39	32.47	35	35.76	31.83	33.47	35.29	33.64	35.42	37.75	36.79	37.55	35.66	35.85	32.11	36.67	37.95	37.29	37.48	37.2	37.38	37.82	38.02	38.01	39.6	40.83	44.44	44.73	50.27	47.03	49.55	48.47
Cs3g07880	33.7	28.17	28.73	29.82	29.05	29.4	29.62	32.55	37.25	35.95	35.95	32.92	32.75	33.42	34.74	34.52	34.52	32.52	30.97	33.5	34.51	31.25	33.56	33.04	33.26	33.41	34.88	35.45	35.91	33.7	33.7	32.29	32.15	32.59	33.33	34.22	33.33	33.7	34.22	34.38	34.44	36.24	37.42	40.83	41.11	44.99	41.48	44.09	43.23
Cs7g17640	37.06	30.42	30.9	31.99	30.26	31.48	31.48	34.83	39.53	38.36	38.62	34.61	35.05	36.17	36.55	36.36	36.36	33.95	33.03	35	36.24	31.58	33.69	35.29	33.83	35.42	38.49	36.98	38.11	36.58	36.76	31.4	36.11	37.28	37.11	37.66	36.83	37.2	37.64	37.82	37.82	39.23	40.66	44.08	44.36	49.02	46.15	48.11	47.75
Cs2g03570	37.77	31.83	32.31	31.23	30.6	31.81	31.63	32.74	41.67	40.87	41.12	34.28	34.23	35.48	35.89	35.89	35.89	35.37	34.63	33.89	35.63	30.73	33.33	35.06	35.24	36.43	37.94	36.47	37.03	36.13	36.31	31.36	37.87	37.89	38.26	38.45	36.88	37.43	37.32	38.08	37.5	39.01	41.65	42.03	41.86	49.82	45.34	47.86	48.4
Cs8g14120.1	36.13	30.84	30.77	29.93	29.84	30.85	30.85	32.45	39.17	38.56	38.81	34.21	34.37	35.87	34.32	34.32	34.32	34.81	34.62	35.07	35.38	30.65	33.12	34.5	34.81	34.94	36.46	35.02	35.58	35.22	35.4	31.33	37.13	36.78	37.2	37.38	36.56	37.29	37	37.2	37.18	39.38	40.78	41.82	42.02	48.69	44.9	47.36	48.24
BAD91046	36.31	30.88	30.81	30.04	29.58	30.6	30.6	32.56	39.17	38.38	38.63	34.01	34.16	35.39	34.64	34.64	34.64	34.75	34.57	35.01	35.55	30.9	33.26	34.81	34.99	35.56	36.28	34.83	35.21	35.47	35.65	31.08	37.38	36.87	37.27	37.45	36.26	37.18	36.88	37.07	37.06	39.27	40.79	41.82	41.83	48.42	44.88	47.15	47.69
Cs5g15530	17.36	20.08	19.56	20.45	20.08	20.74	20.53	16.67	20.5	20.42	20.46	18.52	18.18	20.32	17.75	17.32	17.32	17.87	18.51	18.54	20.16	17.56	18.05	17.58	17.85	18.42	17.45	17.94	17.51	17.36	17.36	19.04	18.35	17.4	17.76	18.6	18.45	18.66	18.28	16.74	18.49	22.15	18.42	17.05	17.06	19.48	17.69	18.67	17.67
Cs5g31210	18.29	19.76	19.05	19.92	19.52	20.16	20.16	16.41	22.22	21.72	21.77	18.26	17.62	20.21	19.15	18.94	18.94	18.41	19.46	19.66	20.86	17.39	18.18	18.12	16.91	19.79	19.25	18.45	17.81	17.66	17.66	17.85	18.88	18.58	18.26	18.67	18.56	18.76	18.39	16.89	18.6	21.14	19.1	18.81	19.11	20.55	18.09	19.37	18.18
Cs2g06470	23.17	20.03	19.93	21.05	20.57	21.14	21.14	21.08	23.86	23.77	23.82	22.06	21.58	21.7	21.99	21.62	21.62	21.3	21.3	24.63	22.57	22.67	22.88	23.62	22.06	22.53	21.89	21.59	21.21	21.27	21.09	18.36	21.98	22.12	21.55	21.55	21.94	21.57	21.43	20.2	21.25	23.88	22.84	22.52	23.15	24.53	25.22	23.21	23.73
orange1.1t03278	23.28	20.87	20.58	21.57	21.81	22.41	22.22	21.38	27.13	26.28	26.52	22.53	22.25	23.13	23.54	23.15	23.15	22.65	22.65	24.51	23.56	22.11	23.08	23.52	22.48	22.59	24.62	24.06	23.87	23.38	23.38	19.56	24.14	26.04	24.76	24.38	23.62	24.38	24.24	23.28	24.24	25.73	23.2	23.08	23.26	26.67	24.6	23.64	22.91
[truncated: 30 more columns]
