# Supplementary material for: Genomic Analysis of Terpene Synthase Family and Functional Characterization of Seven Sesquiterpene Synthases from Citrus sinensis
Source: Front Plant Sci. 2017 Aug 24;8:1481. doi: 10.3389/fpls.2017.01481 (PMC5573811; doi:10.3389/fpls.2017.01481)
Supplement: Supplementary Table 5 — Tabulated information of the 55 putative class III terpene synthase proteins longer than 400 amino acids identified in the sweet orange genome. The content of each column is as follows: Name: CAP-database nomenclature for the 95 putative TPS gene models. Genes Cs5g23510, Cs4g12120, orange1.1t03302, Cs4g12350, Cs4g12400, orange1.1t04360, and Cs4g11980, corresponding respectively to CsSesquiTPS 1–7 cloned in this work, are underlined. Intron: number of annotated intron for TPS gene model. Exon: number of annotated exons for TPS gene model. Class: TPS class (I-III) according to intron number. Family: classification of the TPS (TPS-a to TPS-h) according to phylogenetic analysis. Alternative transcripts: Number of predicted alternative transcripts for TPS gene model. CDS length: Predicted nucleotide number of coding sequence. Prot length: Predicted amino acid number of the TPS open reading frame. pI, theoretical isoelectric point; MW, predicted molecular weight, kDa; Plastidial import predictions: (I) Chloroplast import transit peptide prediction by Target P1.1 server, cTP meaning that chloroplast import signal has been detected with a predicted reliability value (R); (II) chloroplastic localization prediction according to ChloroP 1.1 server (II). Conserved motifs RDR, DDXXD and NSE/DTE. The amino acid sequence and their predicted position (E meaning exon) detected in each predicted protein is detailed. −, means that the motif was not localized. [file Table5.XLSX]

## Sheet: Suppl Table 5
Name	Intron	Exon	Class	Family	Alternative transcipts	CDS length	Prot characteristics			plastidial import			RRX8W		RDR		DDXXD		NSE/DTE
							lenght	pI	Mw	(I)	R	(II)	sequence	position	sequence	position	sequence	position	sequence	position
Cs2g03570	6	7	III	TPSb	1	2481	616	5.7	71.1009	cTP	0,80-0,60	Y	RRSANYQPSMW	E3	RDR	E12	DDVYD	E12	NDLATSSDE	E14/15
Cs2g07240	6	7	III	TPSg	1	2886	586	5.51	66.8909	cTP	0,80-0,60		-		RDQ	E12	DDIFD	E12	DDLGSAKDE	E14/15
Cs2g07250	6	7	III	TPSg	1	1961	590	6.15	67.5662	cTP	0,40-0,60	Y	-	E3	RDQ	E12	DDIFD	E12	DDLGSAKDE	E14/15
Cs2g07280	6	7	III	TPSb	1	1722	573	6.03	65.966	cTP	<0,20		RQSANYKPNIW	E3	RDR	E12	DDIYD	E12	NDLGTSSAE	E14/15
Cs2g22090	5	6	III	TPSb	1	1740	579	5.24	66.0216	cTP	<0,20		RRSANYHASIW	E3	RDR	E12	DDIYD	E12	NDLGNSAVE	E14
Cs2g22100	6	7	III	TPSb	Cs2g22100.1	2039	598	5.61	68.595	cTP	0,80-0,60	Y	RRSANYHPSIW	E3	RDR	E12	DDMYD	E12	NDLGTSMAE	E14/15
Cs2g22150	5	6		TPSb	1	1482	493	7.63	58.0883				-		RDR	E12	DYIYA	E12	NDLATSKHP	E14/15
Cs2g22180	6	7	III	TPSg	1	2029	609	5.78	70.0709			-	-		RDR	E12	DDIFD	E12	DDLGTAREE	E14/15
Cs2g23470	6	7	III	TPSa1	1	1852	562	5.81	65.3604				RRSANFRPSIW	E3	RDR	E12	DDIYD	E12	NDIMSHKFE	E14/15
Cs2g24110	5	6		TPSa1	Cs2g24110.1	1648	463	5.92	54.0598				-		RDR	E12	DDIYD	E12	NDIMSHKFE	E14/15
Cs2g24530	6	7	III	TPSb	Cs2g24530.1	1857	495	5.66	65.2302				RQSANYKPNIW	E3	RDR	E12	DDIYD	E12	NDLGTSSAE	E14/15
Cs3g04170	6	7	III	TPSb	1	1824	607	5.72	70.2573				RRSANYQPSIW	E3	RNR	E12	DDIYD	E12	DDLGTSSDE	E14/15
Cs3g04190	7	8		TPSb	1	1464	487	5.39	55.86	cTP	0,40-0,20	Y	RRSANYQPSIW	E3	-		DDIYD	E12	DDLGTSSDE	E14/15
Cs3g04340	6	7	III	TPSb	1	1467	488	6.26	56.88				-		RDS	E12	DDIYD	E12	DDLGTSSDE	E14/15
Cs3g04360	6	7	III	TPSb	1	2144	607	5.76	70.3725				RRSANYQPSIW	E3	RNR	E12	DDIYD	E12	DDLGTSSDE	E14/15
Cs3g07850	6	7	III	TPSb	1	1812	560	5.52	64.9423	cTP	0,40-0,20	Y	RRSADYGPTIW	E3	RDR	E12	DDVYD	E12	DDLGTSSDE	E14/15
Cs3g07880	5	6		TPSb	1	1542	513	6.45	58.6469	cTP	0,40-0,20	Y	RRSADYGPTIW	E3	-		-		DDLGTSLDE	E14/15
Cs3g07920	6	7	III	TPSb	1	1698	565	5.83	65.1013	cTP	0,40-0,20	Y	RRSADYGPTIW	E3	RDR	E12	DDVYD	E12	DDLGTSSDE	E14/15
Cs3g21560	6	7	III	TPSa1	1	1644	547	5.29	63.4372				RRTANYHPNIW	E3	RDR	E12	DDIYD	E12	NDIKSHKFE	E14/15
Cs3g21590c	6	7	III	TPSa1	1	1644	547	5.34	63.53				RRTANYHPNIW	E3	RDR	E12	DDIYD	E12	DDIKSHKFE	E14/15
Cs4g11320	6	7	III	TPSa1	1	1233	410	5.71	47.1461				RPIADFHPTLW	E3	-		-		DDIAVYKFE	E14/15
Cs4g11980	6	7	III	TPSa1	1	1701	566	5.23	65.8552				RRSSNYHPSIW	E3	RDR	E12	DDIYD	E12	DDVRTYKVE	E14/15
Cs4g12050	6	7	III	TPSa1	1	1497	498	5.1	57.2654				RPTASYHPTLW	E3	RNR	E12	DDTYD	E12	DDIVSHEFE	E14/15
Cs4g12060	5	6		TPSa1	1	1311	436	5.11	50.3976				RPTASYHPTLW	E3	RNR	E12	DDTYD	E12	DDIVSHEFE	E14/15
Cs4g12080	7	8		TPSa1	1	1533	510	5.01	58.8181				RPTASYHPTLW	E3	RNR	E12	DDTYD	E12	DDIVSHEFE	E14/15
Cs4g12090	6	7	III	TPSa1	1	1692	563	5.88	65.2766				RRSANFHPSIW	E3	RDR	E12	DDIYD	E12	DDIVSHKFE	E14/15
Cs4g12110	6	7	III	TPSa1	Cs4g12110.1	1817	565	5.47	65.5291				RRSANFDPTIW	E3	RDR	E12	DDIYD	E12	DDIVSHKFE	E14/15
Cs4g12120					2
	6	7	III	TPSa1	Cs4g12120.1	1850	516	6.05	59.7334				RRSANYHPSIW	E3	RDR	E12	DDIYD	E12	DDIVSHKFE	E14/15
	6	7	III	TPSa1	Cs4g12120.2	1988	562	5.79	65.0903				RRSANYHPSIW	E3	RDR	E12	DDIYD	E12	DDIVSHKFE	E14/15
Cs4g12220	5	6		TPSa1	1	1725	487	4.86	56.33				-		RER	E12	DDTFD	E12	DDIAGHKFE	E14/15
Cs4g12350	6	7	III	TPSa1	1	1849	555	5.32	64.3675				RPIAGFHPNLW	E3	RDR	E12	DDTFD	E12	NDIVSHQFE	E14/15
Cs4g12400	6	7	III	TPSa1	1	1668	555	5.26	64.2041				RPIAGFHPNLW	E3	RDR	E12	DDTFD	E12	NDIVSQQFE	E14/15
Cs4g12450	6	7	III	TPSa1	1	1846	552	5.22	63.0536				RPIAGFSPTVW	E3	RDR	E12	DDTFD	E12	DDIASHEFE	E14/15
Cs4g12480	5	6		TPSa1	1	1302	433	5.65	49.7099				RPIADFHPTLW	E3	RDR	E12	DDTFD	E12	DDIAGYKFE	E14/15
Cs5g06290	6	7	III	TPSa1	1	1665	554	5.72	64.4596				RRTANFHPSVW	E3	RDR	E12	DDIYD	E12	DDIKSHKFE	E14/15
Cs5g12880	6	7	III	TPSa1	1	1875	548	5.45	63.6737				RPTADFHPSLW	E3	RDR	E12	DDTYD	E12	DDMQGHEFE	E14/15
Cs5g12900	6	7	III	TPSa1	Cs5g12900.2	1867	548	5.46	63.6507				RPTADFHPSLW	E3	RDR	E12	DDTYD	E12	DDMQGHEFE	E14/15
Cs5g22980	6	7	III	TPSb	1	1824	607	5.7	70.3811	cTP	0,80-0,60	Y	RRSGNYQPSIW	E3	RSR	E12	DDIYD	E12	DDLGTSSDE	E14/15
Cs5g23510	6	7	III	TPSa1	Cs5g23510.1	1975	559	5.83	64.6375				RGSANFPPSIW	E3	RDR	E12	DDIYD	E12	NDMVSHKFE	E14/15
Cs5g23540	6	7	III	TPSa1	1	1844	559	5.81	64.6065				RGSANFPPSIW	E3	RDR	E12	DDIYD	E12	NDMASHKFE	E14/15
Cs7g17640	6	7	III	TPSb	1	2623	629	5.95	72.5137	cTP	0,40-0,20	Y	RRSADYGPTIW	E3	RDR	E12	DDVYD	E12	DDLGTSLDE	E14/15
Cs7g18530	5	6		TPSb	1	1533	510	5.73	59.0224	cTP	0,40-0,20	Y	RRSADYGPTIW	E3	RDR	E12	DDVYD	E12	DDLGTSSVQ	E14
Cs8g14120	5	6		TPSb	Cs8g14120.1	2220	625	5.71	72.056	cTP	>0,80	Y	RRSANYQPSIW	E3	RDR	E12	DDVYD	E12	NDLATSSDE	E14/15
orange1.1t00017	6	7	III	TPSa1	orange1.1t00017.2	2118	554	5.46	63.8255				RPIAGFHPNLW	E3	RDR	E12	DDTFD	E12	DDVASHKFE	E14/15
orange1.1t02008	6	7	III	TPSa1	1	2281	590	5.21	67.8353	cTP	<0,20	Y	RPLGNFRPTIW	E3	RDR	E12	DDTYD	E12	ADLVSNKAE	E14/15
orange1.1t02448	6	7	III	TPSg	1	1829	579	5.6	66.3472	cTP	0,40-0,60	Y	-		REQ	E12	DDIFD	E12	DDLGSAKDE	E14/15
orange1.1t03302	5	6		TPSa1	1	1659	486	5.57	55.6207				RPIADFHPTLW	E3	-		-		DDIAGYKFE	E14/15
orange1.1t03307	6	7	III	TPSg	1	1979	579	5.6	66.3492	cTP	0,80-0,60	Y	-		REQ	E12	DDIFD	E12	DDLGSAKDE	E14/15
orange1.1t04360					5
	6	7		TPSa1	orange1.1t04360.1	2396	574	5.47	66.363				RRSSNYHPSIW	E3	RDR	E12	DDIYD	E12	DDVHTYKVE	E14/15
	6	7		TPSa1	orange1.1t04360.2	2375	567	5.43	65.6091				RRSSNYHPSIW	E3	RDR	E12	DDIYD	E12	DDVHTYKVE	E14/15
orange1.1t04366	6	7	III	TPSb	1	1638	545	5.13	63.28				-		RDS	E12	DDIYD	E12	DDLGTSSDE	E14/15
orange1.1t04775	6	7	III	TPSb	1	1910	589	5.51	68.7704				RRSANYQPSIW	E3	RDS	E12	DDIYD	E12	DDLGTSSDE	E14/15
